# Supplementary material for: Single-cell RNA sequencing reveals that lung mesenchymal progenitor cells in IPF exhibit pathological features early in their differentiation trajectory
Source: Sci Rep. 2020 Jul 7;10:11162. doi: 10.1038/s41598-020-66630-5 (PMC7341888; doi:10.1038/s41598-020-66630-5)
Supplement: Supplementary file 3 — Supplementary Information 3. [file 41598_2020_66630_MOESM3_ESM.xls]

## Sheet: Supplementary_Table_3
ensembl_gene_id	hgnc_symbol	description
ENSG00000026508	CD44	CD44 molecule (Indian blood group) [Source:HGNC Symbol;Acc:HGNC:1681]
ENSG00000054148	PHPT1	phosphohistidine phosphatase 1 [Source:HGNC Symbol;Acc:HGNC:30033]
ENSG00000058272	PPP1R12A	protein phosphatase 1 regulatory subunit 12A [Source:HGNC Symbol;Acc:HGNC:7618]
ENSG00000065978	YBX1	Y-box binding protein 1 [Source:HGNC Symbol;Acc:HGNC:8014]
ENSG00000071537	SEL1L	SEL1L, ERAD E3 ligase adaptor subunit [Source:HGNC Symbol;Acc:HGNC:10717]
ENSG00000079246	XRCC5	X-ray repair cross complementing 5 [Source:HGNC Symbol;Acc:HGNC:12833]
ENSG00000082996	RNF13	ring finger protein 13 [Source:HGNC Symbol;Acc:HGNC:10057]
ENSG00000083845	RPS5	ribosomal protein S5 [Source:HGNC Symbol;Acc:HGNC:10426]
ENSG00000084234	APLP2	amyloid beta precursor like protein 2 [Source:HGNC Symbol;Acc:HGNC:598]
ENSG00000088986	DYNLL1	dynein light chain LC8-type 1 [Source:HGNC Symbol;Acc:HGNC:15476]
ENSG00000091136	LAMB1	laminin subunit beta 1 [Source:HGNC Symbol;Acc:HGNC:6486]
ENSG00000099953	MMP11	matrix metallopeptidase 11 [Source:HGNC Symbol;Acc:HGNC:7157]
ENSG00000101558	VAPA	VAMP associated protein A [Source:HGNC Symbol;Acc:HGNC:12648]
ENSG00000102189	EEA1	early endosome antigen 1 [Source:HGNC Symbol;Acc:HGNC:3185]
ENSG00000105669	COPE	coatomer protein complex subunit epsilon [Source:HGNC Symbol;Acc:HGNC:2234]
ENSG00000108821	COL1A1	collagen type I alpha 1 chain [Source:HGNC Symbol;Acc:HGNC:2197]
ENSG00000109919	MTCH2	mitochondrial carrier 2 [Source:HGNC Symbol;Acc:HGNC:17587]
ENSG00000109971	HSPA8	heat shock protein family A (Hsp70) member 8 [Source:HGNC Symbol;Acc:HGNC:5241]
ENSG00000110700	RPS13	ribosomal protein S13 [Source:HGNC Symbol;Acc:HGNC:10386]
ENSG00000111775	COX6A1	cytochrome c oxidase subunit 6A1 [Source:HGNC Symbol;Acc:HGNC:2277]
ENSG00000112081	SRSF3	serine and arginine rich splicing factor 3 [Source:HGNC Symbol;Acc:HGNC:10785]
ENSG00000112308	C6orf62	chromosome 6 open reading frame 62 [Source:HGNC Symbol;Acc:HGNC:20998]
ENSG00000113083	LOX	lysyl oxidase [Source:HGNC Symbol;Acc:HGNC:6664]
ENSG00000115310	RTN4	reticulon 4 [Source:HGNC Symbol;Acc:HGNC:14085]
ENSG00000115944	COX7A2L	cytochrome c oxidase subunit 7A2 like [Source:HGNC Symbol;Acc:HGNC:2289]
ENSG00000115963	RND3	Rho family GTPase 3 [Source:HGNC Symbol;Acc:HGNC:671]
ENSG00000116030	SUMO1	small ubiquitin-like modifier 1 [Source:HGNC Symbol;Acc:HGNC:12502]
ENSG00000116489	CAPZA1	capping actin protein of muscle Z-line subunit alpha 1 [Source:HGNC Symbol;Acc:HGNC:1488]
ENSG00000118181	RPS25	ribosomal protein S25 [Source:HGNC Symbol;Acc:HGNC:10413]
ENSG00000118513	MYB	MYB proto-oncogene, transcription factor [Source:HGNC Symbol;Acc:HGNC:7545]
ENSG00000118680	MYL12B	myosin light chain 12B [Source:HGNC Symbol;Acc:HGNC:29827]
ENSG00000119013	NDUFB3	NADH:ubiquinone oxidoreductase subunit B3 [Source:HGNC Symbol;Acc:HGNC:7698]
ENSG00000119801	YPEL5	yippee like 5 [Source:HGNC Symbol;Acc:HGNC:18329]
ENSG00000120708	TGFBI	transforming growth factor beta induced [Source:HGNC Symbol;Acc:HGNC:11771]
ENSG00000122026	RPL21	ribosomal protein L21 [Source:HGNC Symbol;Acc:HGNC:10313]
ENSG00000122406	RPL5	ribosomal protein L5 [Source:HGNC Symbol;Acc:HGNC:10360]
ENSG00000122565	CBX3	chromobox 3 [Source:HGNC Symbol;Acc:HGNC:1553]
ENSG00000122566	HNRNPA2B1	heterogeneous nuclear ribonucleoprotein A2/B1 [Source:HGNC Symbol;Acc:HGNC:5033]
ENSG00000123144	TRIR	telomerase RNA component interacting RNase [Source:HGNC Symbol;Acc:HGNC:28424]
ENSG00000123562	MORF4L2	mortality factor 4 like 2 [Source:HGNC Symbol;Acc:HGNC:16849]
ENSG00000124766	SOX4	SRY-box 4 [Source:HGNC Symbol;Acc:HGNC:11200]
ENSG00000127914	AKAP9	A-kinase anchoring protein 9 [Source:HGNC Symbol;Acc:HGNC:379]
ENSG00000127922	SEM1	SEM1, 26S proteasome complex subunit [Source:HGNC Symbol;Acc:HGNC:10845]
ENSG00000128595	CALU	calumenin [Source:HGNC Symbol;Acc:HGNC:1458]
ENSG00000131469	RPL27	ribosomal protein L27 [Source:HGNC Symbol;Acc:HGNC:10328]
ENSG00000131711	MAP1B	microtubule associated protein 1B [Source:HGNC Symbol;Acc:HGNC:6836]
ENSG00000132432	SEC61G	Sec61 translocon gamma subunit [Source:HGNC Symbol;Acc:HGNC:18277]
ENSG00000132475	H3F3B	H3 histone family member 3B [Source:HGNC Symbol;Acc:HGNC:4765]
ENSG00000132669	RIN2	Ras and Rab interactor 2 [Source:HGNC Symbol;Acc:HGNC:18750]
ENSG00000132963	POMP	proteasome maturation protein [Source:HGNC Symbol;Acc:HGNC:20330]
ENSG00000133112	TPT1	tumor protein, translationally-controlled 1 [Source:HGNC Symbol;Acc:HGNC:12022]
ENSG00000134294	SLC38A2	solute carrier family 38 member 2 [Source:HGNC Symbol;Acc:HGNC:13448]
ENSG00000134809	TIMM10	translocase of inner mitochondrial membrane 10 [Source:HGNC Symbol;Acc:HGNC:11814]
ENSG00000137970	RPL7P9	ribosomal protein L7 pseudogene 9 [Source:HGNC Symbol;Acc:HGNC:37028]
ENSG00000139629	GALNT6	polypeptide N-acetylgalactosaminyltransferase 6 [Source:HGNC Symbol;Acc:HGNC:4128]
ENSG00000140319	SRP14	signal recognition particle 14 [Source:HGNC Symbol;Acc:HGNC:11299]
ENSG00000141367	CLTC	clathrin heavy chain [Source:HGNC Symbol;Acc:HGNC:2092]
ENSG00000141552	ANAPC11	anaphase promoting complex subunit 11 [Source:HGNC Symbol;Acc:HGNC:14452]
ENSG00000142507	PSMB6	proteasome subunit beta 6 [Source:HGNC Symbol;Acc:HGNC:9543]
ENSG00000143774	GUK1	guanylate kinase 1 [Source:HGNC Symbol;Acc:HGNC:4693]
ENSG00000143933	CALM2	calmodulin 2 [Source:HGNC Symbol;Acc:HGNC:1445]
ENSG00000143977	SNRPG	small nuclear ribonucleoprotein polypeptide G [Source:HGNC Symbol;Acc:HGNC:11163]
ENSG00000145425	RPS3A	ribosomal protein S3A [Source:HGNC Symbol;Acc:HGNC:10421]
ENSG00000146457	WTAP	WT1 associated protein [Source:HGNC Symbol;Acc:HGNC:16846]
ENSG00000147403	RPL10	ribosomal protein L10 [Source:HGNC Symbol;Acc:HGNC:10298]
ENSG00000147604	RPL7	ribosomal protein L7 [Source:HGNC Symbol;Acc:HGNC:10363]
ENSG00000149269	PAK1	p21 (RAC1) activated kinase 1 [Source:HGNC Symbol;Acc:HGNC:8590]
ENSG00000150093	ITGB1	integrin subunit beta 1 [Source:HGNC Symbol;Acc:HGNC:6153]
ENSG00000150938	CRIM1	cysteine rich transmembrane BMP regulator 1 [Source:HGNC Symbol;Acc:HGNC:2359]
ENSG00000150991	UBC	ubiquitin C [Source:HGNC Symbol;Acc:HGNC:12468]
ENSG00000152291	TGOLN2	trans-golgi network protein 2 [Source:HGNC Symbol;Acc:HGNC:15450]
ENSG00000154096	THY1	Thy-1 cell surface antigen [Source:HGNC Symbol;Acc:HGNC:11801]
ENSG00000155366	RHOC	ras homolog family member C [Source:HGNC Symbol;Acc:HGNC:669]
ENSG00000160194	NDUFV3	NADH:ubiquinone oxidoreductase subunit V3 [Source:HGNC Symbol;Acc:HGNC:7719]
ENSG00000160870	CYP3A7	cytochrome P450 family 3 subfamily A member 7 [Source:HGNC Symbol;Acc:HGNC:2640]
ENSG00000161888	SPC24	SPC24, NDC80 kinetochore complex component [Source:HGNC Symbol;Acc:HGNC:26913]
ENSG00000161970	RPL26	ribosomal protein L26 [Source:HGNC Symbol;Acc:HGNC:10327]
ENSG00000162614	NEXN	nexilin F-actin binding protein [Source:HGNC Symbol;Acc:HGNC:29557]
ENSG00000162989	KCNJ3	potassium voltage-gated channel subfamily J member 3 [Source:HGNC Symbol;Acc:HGNC:6264]
ENSG00000163682	RPL9	ribosomal protein L9 [Source:HGNC Symbol;Acc:HGNC:10369]
ENSG00000164040	PGRMC2	progesterone receptor membrane component 2 [Source:HGNC Symbol;Acc:HGNC:16089]
ENSG00000164096	C4orf3	chromosome 4 open reading frame 3 [Source:HGNC Symbol;Acc:HGNC:19225]
ENSG00000164548	TRA2A	transformer 2 alpha homolog [Source:HGNC Symbol;Acc:HGNC:16645]
ENSG00000166681	BEX3	brain expressed X-linked 3 [Source:HGNC Symbol;Acc:HGNC:13388]
ENSG00000166710	B2M	beta-2-microglobulin [Source:HGNC Symbol;Acc:HGNC:914]
ENSG00000167283	ATP5MG	ATP synthase membrane subunit g [Source:HGNC Symbol;Acc:HGNC:14247]
ENSG00000168036	CTNNB1	catenin beta 1 [Source:HGNC Symbol;Acc:HGNC:2514]
ENSG00000168298	HIST1H1E	histone cluster 1 H1 family member e [Source:HGNC Symbol;Acc:HGNC:4718]
ENSG00000168374	ARF4	ADP ribosylation factor 4 [Source:HGNC Symbol;Acc:HGNC:655]
ENSG00000169020	ATP5ME	ATP synthase membrane subunit e [Source:HGNC Symbol;Acc:HGNC:846]
ENSG00000170558	CDH2	cadherin 2 [Source:HGNC Symbol;Acc:HGNC:1759]
ENSG00000171451	DSEL	dermatan sulfate epimerase like [Source:HGNC Symbol;Acc:HGNC:18144]
ENSG00000171490	RSL1D1	ribosomal L1 domain containing 1 [Source:HGNC Symbol;Acc:HGNC:24534]
ENSG00000172809	RPL38	ribosomal protein L38 [Source:HGNC Symbol;Acc:HGNC:10349]
ENSG00000174738	NR1D2	nuclear receptor subfamily 1 group D member 2 [Source:HGNC Symbol;Acc:HGNC:7963]
ENSG00000175061	LRRC75A-AS1	LRRC75A antisense RNA 1 [Source:HGNC Symbol;Acc:HGNC:28619]
ENSG00000177697	CD151	CD151 molecule (Raph blood group) [Source:HGNC Symbol;Acc:HGNC:1630]
ENSG00000178631	ACTG1P1	actin gamma 1 pseudogene 1 [Source:HGNC Symbol;Acc:HGNC:146]
ENSG00000181467	RAP2B	RAP2B, member of RAS oncogene family [Source:HGNC Symbol;Acc:HGNC:9862]
ENSG00000182899	RPL35A	ribosomal protein L35a [Source:HGNC Symbol;Acc:HGNC:10345]
ENSG00000184990	SIVA1	SIVA1 apoptosis inducing factor [Source:HGNC Symbol;Acc:HGNC:17712]
ENSG00000185885	IFITM1	interferon induced transmembrane protein 1 [Source:HGNC Symbol;Acc:HGNC:5412]
ENSG00000187109	NAP1L1	nucleosome assembly protein 1 like 1 [Source:HGNC Symbol;Acc:HGNC:7637]
ENSG00000187514	PTMA	prothymosin alpha [Source:HGNC Symbol;Acc:HGNC:9623]
ENSG00000188612	SUMO2	small ubiquitin-like modifier 2 [Source:HGNC Symbol;Acc:HGNC:11125]
ENSG00000188846	RPL14	ribosomal protein L14 [Source:HGNC Symbol;Acc:HGNC:10305]
ENSG00000189241	TSPYL1	TSPY like 1 [Source:HGNC Symbol;Acc:HGNC:12382]
ENSG00000189403	HMGB1	high mobility group box 1 [Source:HGNC Symbol;Acc:HGNC:4983]
ENSG00000196205	EEF1A1P5	eukaryotic translation elongation factor 1 alpha 1 pseudogene 5 [Source:HGNC Symbol;Acc:HGNC:3200]
ENSG00000196504	PRPF40A	pre-mRNA processing factor 40 homolog A [Source:HGNC Symbol;Acc:HGNC:16463]
ENSG00000197653	DNAH10	dynein axonemal heavy chain 10 [Source:HGNC Symbol;Acc:HGNC:2941]
ENSG00000197712	FAM114A1	family with sequence similarity 114 member A1 [Source:HGNC Symbol;Acc:HGNC:25087]
ENSG00000198242	RPL23A	ribosomal protein L23a [Source:HGNC Symbol;Acc:HGNC:10317]
ENSG00000198786	MT-ND5	mitochondrially encoded NADH:ubiquinone oxidoreductase core subunit 5 [Source:HGNC Symbol;Acc:HGNC:7461]
ENSG00000198840	MT-ND3	mitochondrially encoded NADH:ubiquinone oxidoreductase core subunit 3 [Source:HGNC Symbol;Acc:HGNC:7458]
ENSG00000198856	OSTC	oligosaccharyltransferase complex non-catalytic subunit [Source:HGNC Symbol;Acc:HGNC:24448]
ENSG00000198918	RPL39	ribosomal protein L39 [Source:HGNC Symbol;Acc:HGNC:10350]
ENSG00000203396		WDR45-like (WDR45L) pseudogene
ENSG00000206596	RNU1-27P	RNA, U1 small nuclear 27, pseudogene [Source:HGNC Symbol;Acc:HGNC:37497]
ENSG00000210112	MT-TM	mitochondrially encoded tRNA methionine [Source:HGNC Symbol;Acc:HGNC:7492]
ENSG00000213639	PPP1CB	protein phosphatase 1 catalytic subunit beta [Source:HGNC Symbol;Acc:HGNC:9282]
ENSG00000214485	RPL7P1	ribosomal protein L7 pseudogene 1 [Source:HGNC Symbol;Acc:HGNC:10367]
ENSG00000218891	ZNF579	zinc finger protein 579 [Source:HGNC Symbol;Acc:HGNC:26646]
ENSG00000220842	RPL21P16	ribosomal protein L21 pseudogene 16 [Source:HGNC Symbol;Acc:HGNC:31396]
ENSG00000225918	RPL7P59	ribosomal protein L7 pseudogene 59 [Source:HGNC Symbol;Acc:HGNC:49215]
ENSG00000226084		ribosomal protein L17 (RPL17) pseudogene
ENSG00000228939	AKT3-IT1	AKT3 intronic transcript 1 [Source:HGNC Symbol;Acc:HGNC:41304]
ENSG00000232112	TMA7	translation machinery associated 7 homolog [Source:HGNC Symbol;Acc:HGNC:26932]
ENSG00000232362	ATP5MGP2	ATP synthase membrane subunit g pseudogene 2 [Source:HGNC Symbol;Acc:HGNC:13215]
ENSG00000233276	GPX1	glutathione peroxidase 1 [Source:HGNC Symbol;Acc:HGNC:4553]
ENSG00000233903		novel transcript
ENSG00000234619	RPL7P11	ribosomal protein L7 pseudogene 11 [Source:HGNC Symbol;Acc:HGNC:35667]
ENSG00000234797	RPS3AP6	ribosomal protein S3A pseudogene 6 [Source:HGNC Symbol;Acc:HGNC:18630]
ENSG00000240238		ribosomal protein L21 (RPL21) pseudogene
ENSG00000241877		ribosomal protein L19 (RPL19) pseudogene
ENSG00000244331		ribosomal protein, large, P2 (RPLP2) pseudogene
ENSG00000244358		novel transcript
ENSG00000244398		ribosomal protein L36a (RPL36A) pseudogene
ENSG00000249784	SCARNA22	small Cajal body-specific RNA 22 [Source:HGNC Symbol;Acc:HGNC:32580]
ENSG00000251562	MALAT1	metastasis associated lung adenocarcinoma transcript 1 [Source:HGNC Symbol;Acc:HGNC:29665]
ENSG00000253506	NACA2	nascent polypeptide associated complex subunit alpha 2 [Source:HGNC Symbol;Acc:HGNC:23290]
ENSG00000256618	MTRNR2L1	MT-RNR2 like 1 [Source:HGNC Symbol;Acc:HGNC:37155]
ENSG00000263370		novel transcript, antisense to SSH2
ENSG00000265808	SEC22B	SEC22 homolog B, vesicle trafficking protein (gene/pseudogene) [Source:HGNC Symbol;Acc:HGNC:10700]
ENSG00000268941	LINC01711	long intergenic non-protein coding RNA 1711 [Source:HGNC Symbol;Acc:HGNC:28663]
ENSG00000274267	HIST1H3B	histone cluster 1 H3 family member b [Source:HGNC Symbol;Acc:HGNC:4776]
ENSG00000275379	HIST1H3I	histone cluster 1 H3 family member i [Source:HGNC Symbol;Acc:HGNC:4771]
ENSG00000277443	MARCKS	myristoylated alanine rich protein kinase C substrate [Source:HGNC Symbol;Acc:HGNC:6759]
